# Supplementary material for: Comparison of mechanical energy transfer during right-forward lunge between female amateur and professional badminton players
Source: BMC Sports Sci Med Rehabil. 2023 Sep 28;15:123. doi: 10.1186/s13102-023-00741-0 (PMC10538021; doi:10.1186/s13102-023-00741-0)
Supplement: Supplementary file 1 — Supplementary Material 1 [file 13102_2023_741_MOESM1_ESM.xlsx]

## Sheet: Sheet1
supplementary file The raw data analysed for this study
GROUP	PDF_Initial_contact	PPSH_Initial_contact	PA_Initial_contact	PDSH_Initial_contact	PK_Initial_contact	PPTH_Initial_contact	PDTH_Initial_contact	PH_Initial_contact	PPPL_Initial_contact	PDF_Peak	PPSH_Peak	PA_Peak	PDSH_Peak	PK_Peak	PPTH_Peak	PDTH_Peak	PH_Peak	PPPL_Peak	Uankle_Concentric_Initial_contact	Uankle_Eccentric_Initial_contact	Uankle_NoTransfer_Initial_contact	Uknee_Concentric_Initial_contact	Uknee_Eccentric_Initial_contact	Uknee_NoTransfer_Initial_contact	Uhip_Concentric_Initial_contact	Uhip_Eccentric_Initial_contact	Uhip_NoTransfer_Initial_contact	Gankle_Concentric_Initial_contact	Gankle_Eccentric_Initial_contact	Gknee_Concentric_Initial_contact	Gknee_Eccentric_Initial_contact	Ghip_Concentric_Initial_contact	Ghip_Eccentric_Initial_contact	Uankle_Concentric_peak_knee_flextion	Uankle_Eccentric_peak_knee_flextion	Uankle_NoTransfer_peak_knee_flextion	Uknee_Concentric_peak_knee_flextion	Uknee_Eccentric_peak_knee_flextion	Uknee_NoTransfer_peak_knee_flextion	Uhip_Concentric_peak_knee_flextion	Uhip_Eccentric_peak_knee_flextion	Uhip_NoTransfer_peak_knee_flextion	Gankle_Concentric_peak_knee_flextion	Gankle_Eccentric_peak_knee_flextion	Gknee_Concentric_peak_knee_flextion	Gknee_Eccentric_peak_knee_flextion	Ghip_Concentric_peak_knee_flextion	Ghip_Eccentric_peak_knee_flextion
Amatur	3	4.73	4.17	4.73	6.65	3.64	3.64	4.32	8.43	3.78	7.01	2.16	7.01	8.81	3.68	3.68	1.28	7.51	1.98	2.92	2.12	2.6	3.45	1.77	2.97	1.96	4.47	1.45	0.9	0.86	0.65	1.37	0.29	2.4	2.51	3.69	5.49	2.5	3.56	3.3	2.17	2.84	0.76	0.77	0.71	2.21	0.78	0.67
Amatur	4.79	3.63	3.83	3.63	9.36	1.28	1.28	3.23	5.37	2.36	3.45	3.07	3.45	7.51	4.03	4.03	1	3.63	2.68	2.25	2.83	4.97	1.17	4.4	4.81	6.58	4.9	1.66	0.94	0.67	0.73	1.71	0.27	3.82	3.91	5.37	4.71	5.59	1.29	4	5.01	3.58	0.3	0.52	0.64	1.39	0.64	0.4
Amatur	4.94	2.91	1.86	2.91	5.37	2.99	2.99	6.52	4.63	2.06	7.24	2.74	7.24	2.33	1.16	1.16	1.5	9.53	1.47	5.62	3.25	2.74	2.93	2.41	4.54	4.5	3.44	1.66	0.75	0.24	0.82	1.14	0.23	1.16	1.82	2.54	1.12	3.81	3.07	7.78	3.97	2.88	0.43	0.69	0.61	1.73	0.55	0.22
Amatur	3.38	2.57	5.65	2.57	4.3	1.82	1.82	7.78	10.45	4.53	7.65	4.44	7.65	9.8	1.1	1.1	1.14	5.19	1.45	2.64	2.85	2.84	2.16	3.66	4.06	4.8	4.15	1.62	0.82	0.02	0.41	1.78	0.38	4.32	2.05	7.99	3.77	2.5	2.65	9.35	2.2	3.06	0.24	0.45	0.34	2.02	0.4	0.32
Amatur	6.28	4.27	3.64	4.27	4.89	3.84	3.84	5.26	5.71	4.07	4.59	6.71	4.59	2.01	4.2	4.2	1.4	7.37	4.6	1.06	2.31	3.73	3.81	1.71	3.58	4.09	4.16	1.54	0.88	0.25	0.03	1.58	0.35	1.57	2.95	1.18	3.06	3.48	5	7.36	1.75	3.12	0.95	0.81	0.87	1.98	0.42	0.51
Amatur	2.86	2.14	5.86	2.14	7.04	3.13	3.13	3.88	6.56	4	8.55	6.91	8.55	7.41	2.34	2.34	1.93	5.83	5.6	1.49	2.13	4.96	2.65	1.72	3.41	7.85	4.76	1.74	0.71	0.4	0.32	1.39	0.41	6.58	3.16	3.25	3.91	2.98	2.01	2.18	4.3	3.02	0.36	0.46	0.38	2.16	0.38	0.12
Amatur	2.85	4.83	4.37	4.83	6.44	3.69	3.69	3.11	6.56	4.89	5.02	7.44	5.02	2.59	4.66	4.66	1.09	7.48	4.96	2.23	2.57	5.5	3.13	1.19	3.78	1.3	4.07	1.62	0.79	0.38	0.95	1.17	0.4	5.16	1.3	1.23	5.25	2.3	1.17	4.88	2.79	2.55	0.54	0.56	0.8	2.27	0.37	0.31
Amatur	4.37	1.27	1.21	1.27	3.35	1.21	1.21	3.11	5.89	3.06	7.11	4.04	7.11	3.62	4.84	4.84	1.15	6.62	3	5.22	2.61	2.22	1.57	4.05	3.35	4.56	4.65	1.96	0.85	0.08	0.28	1.08	0.38	1.88	1.03	3.29	1.71	3.07	4.32	6.5	3.13	2.84	0.42	0.6	0.65	2	0.04	0.21
Amatur	4.37	1.27	1.21	1.27	3.35	1.21	1.21	4.74	6.56	3.06	7.11	4.04	7.11	3.62	4.84	4.84	1.15	6.62	3	5.22	2.61	2.22	1.57	4.05	3.35	4.56	4.65	1.96	0.85	0.08	0.28	1.08	0.58	1.88	1.03	3.29	1.71	3.07	4.32	6.5	3.13	2.84	0.32	0.5	0.65	2	0.04	0.31
Amatur	4.75	4.28	2.12	4.28	4.97	2.42	2.42			3.25	5.71	4.06	5.71	9.02	1.26	1.26	2.27	3.45	4.68	3.34	2.13	3.72	3.48	4.99	4.75	7.26	3.29	1.78	0.99	0.01	0.02	1.04	0.52	3.39	3.82	1.6	3.52	4.84	2.01	5.61	3.35	2.92	0.12	0.74	0.75	2.65	0.28	0.21
professional	4.82	3.12	2.78	3.12	1.41	3.03	3.03	1.17	1.85	4.29	1.5	1.81	1.5	1.28	2.05	2.05	1.21	4.26	2.77	2.04	2.88	3.15	3.86	7	4.5	5.95	4.34	0.43	0.85	1.26	1.85	1.27	0.23	4.25	3.94	1.13	4.48	3.21	1.19	1.12	6.95	5.58	0.52	0.63	0.01	0.41	0.84	1.29
professional	3.86	3.95	2.5	3.95	1.63	6.06	6.06	2.73	5.71	1.52	2.57	1.3	2.57	4.94	1.74	1.74	1.76	3.24	3.05	4.01	4.44	3.97	3.75	2.04	3.51	1.14	3.28	0.52	0.82	1.97	2.11	1.9	3.39	6.33	3.69	7.17	2.55	7.56	4.42	9.37	6.11	2.93	0.62	0.74	0.06	0.22	1.87	1.41
professional	3.09	4.78	3.7	4.78	3.55	4.7	4.7	3.18	4.09	1.4	2.72	1.46	2.72	2.31	1	1	1.47	1.14	6.22	2.24	2.38	3.9	3.08	1.95	6.42	2.52	3.46	0.52	0.81	1.22	1.27	1.51	2.13	5.73	1.08	6.7	1.04	1.11	4.1	1.34	5.3	4.29	0.61	0.62	0.02	0.31	1.52	1.26
professional	2.11	2.5	1.22	2.5	1.54	2.1	2.1	3.95	2.21	1.44	1.59	4.55	1.59	4.49	1.68	1.68	2.8	2.53	1.41	5.33	4.64	2.33	3.95	2.57	6.21	3.94	3.34	0.38	0.91	1.17	1.2	1.27	2.26	8.99	5.4	3.13	6.66	6.89	2.55	1.05	1.12	8.9	0.57	0.9	0.02	0.27	1.14	1.41
professional	2.9	4.11	4.58	4.11	1.24	3.13	3.13	1.07	3.48	1.12	1.27	1.28	1.27	2.84	1.41	1.41	1.09	2.83	6.29	1.19	4.18	1.82	3.55	3.99	1.62	1.55	3.07	0.39	0.98	2.56	1.22	1.37	4.44	2.02	4.38	4.73	5.78	1.04	3.11	3.66	1.1	9.43	0.42	0.62	0.05	0.3	1.13	1.46
professional	1.93	4.9	5.42	4.9	1.16	3.38	3.38	1.35	4.55	1.93	2.84	1.78	2.84	2.32	2.09	2.09	1.81	1.13	3.31	1.8	3.59	1.06	4.71	4.82	4.55	2.79	3.32	0.42	0.88	1.77	2.71	1.64	3.44	1.26	7.78	1.26	1.26	6.57	1.23	2.17	1.37	2.47	0.4	0.85	0	0.35	1.04	1.32
professional	2.62	3.82	2.55	3.82	1.15	6.5	6.5	1.94	4.55	1.75	1.01	1.83	1.01	4.29	3.97	3.97	2.48	1.77	2.15	1.28	5.11	2.34	3.34	5.46	5.86	2.65	3.02	0.35	0.84	1.59	2.77	1.67	1.99	5.34	1.31	3.81	5.28	5.2	3.65	3.35	3.9	1.28	0.5	0.93	0.03	0.23	2.03	1.35
professional	2.17	1.79	4.45	1.79	1.31	6.51	6.51	1.94	1.87	1.47	4.9	1.53	4.9	1.06	3.63	3.63	1.02	2.69	3.45	4.86	3.6	1.59	3.55	1.1	2.69	7.1	3.85	0.36	0.99	1.91	1.79	1.36	3.4	2.5	9.61	2.27	2.87	3.43	1.07	5.25	1.27	2.29	0.47	0.76	0.06	0.41	1.35	1.2
professional	3.29	3.22	4.29	3.22	1.31	6.51	6.51	2.78	4.55	1.47	4.9	1.53	4.9	1.06	3.63	3.63	1.02	3.69	4.02	1.1	1.58	1.31	6.79	3.81	5.36	4.46	2.57	0.34	0.2	3.7	1.56	2.31	0.38	2.06	6.56	3.36	1.61	3.83	2.13	6.48	3.95	1.11	0.68	0.98	0.02	0.3	1.19	1.52
professional	3.66	4.66	3.24	4.66	3.82	7.07	7.07			1.65	1.25	1.5	1.25	3.71	1.32	1.32	2.74	1.02	2.11	7.7	2.49	1.82	4.88	1.03	8.83	4.32	1.56	1.75	0.06	0.03	0.69	0.01	1.08	1.58	1.22	1.15	2.32	3.46	1.43	2.71	5.09	3.98	0.5	0.86	0.04	0.31	2.5	1.5
